# Supplementary material for: Antimicrobial Activity of Sertraline on Listeria monocytogenes
Source: Int J Mol Sci. 2023 Feb 28;24(5):4678. doi: 10.3390/ijms24054678 (PMC10002541; doi:10.3390/ijms24054678)
Supplement: Supplementary file 1 [file ijms-24-04678-s001.zip]

Archive with 1 entries (1 files):
- ijms-2166742-SI.pdf
